# Supplementary material for: cDNA Library Screening Identifies Protein Interactors Potentially Involved in Non-Telomeric Roles of Arabidopsis Telomerase
Source: Front Plant Sci. 2015 Nov 12;6:985. doi: 10.3389/fpls.2015.00985 (PMC4641898; doi:10.3389/fpls.2015.00985)
Supplement: Supplementary file 1 [file Table_1.XLSX]

## Sheet: List1
Dokládal et al. 2015, Frontiers in Plant Science
Table S1. List of primers
primer name	primer sequence (5' - 3')	gene number	purpose of use	reference
F-RRM-GW	AAAAAGCAGGCTACATGGAGGAAGAAGAGCACGA	At5g10350	cloning
R-RRM+STOP-GW	AGAAAGCTGGGTCCTATTGGTAAGGCATGTACCGC	At5g10350	cloning
R-NlinkRRM+gw	AGAAAGCTGGGTCCTATTCTTGATTTGCAGCCATACTAGC	At5g10350	cloning
F-domRRM-gw	AAAAAGCAGGCTACATGGGAAAGGAGGAGGTGGATGCT	At5g10350	cloning
R-domRRM+gw	AGAAAGCTGGGTCCTATCCAGGAACATTGGTTCGCTT	At5g10350	cloning
F-ClinkRRM-gw	AAAAAGCAGGCTACATGAAACAGTATCATCCTGGGCG	At5g10350	cloning
F_G2P_GW	AAAAAGCAGGCTACATGAGTTCGGACGATGAGAGA	At3g51800	cloning
R_G2P+GW	AGAAAGCTGGGTCTCATTCTTGAGCATTACTACTTGC	At3g51800	cloning
attB1 adapter	GGGGACAAGTTTGTACAAAAAAGCAGGCT	adapter	cloning
attB2 adapter	GGGGACCACTTTGTACAAGAAAGCTGGGT	adapter	cloning
o5_Tinz1	CAACACTCAACCCTATCTCGG	T-insertion specific	genotyping	Fojtová et al., 2011.
F-RRM	ATGGAGGAAGAAGAGCACGA	At5g10350	genotyping, qPCR
R-RRMex2	TCCATCTCCTTTAATCTCCTC	At5g10350	genotyping, qPCR
F-RRMex3	GGCTGCAAATCAAGAAGGAAAGGA	At5g10350	genotyping
R-RRMex4	TCTTGCACGGCTTCCACTTCTA	At5g10350	genotyping
1F	CCGATGATCCCATTCACTACCGTAAACT	At5g16850	qPCR	Fojtová et al., 2011.
1R	TCTCTGTGACCACCAAGATGTTGGAGAG	At5g16850	qPCR	Fojtová et al., 2011.
AT3G51800.2_F	ATGCCATTCACTGCAAGGTCAC	At3g51800	qPCR
AT3G51800.2_R	ACACACTCCACAAGTCCAAGCC	At3g51800	qPCR
AT4G24680.1_F	AACCCGTGTCAGAGACTTCTGC	At4g24680	qPCR
AT4G24680.1_R	TCTTTGATGGAGCAACTCCCAAC	At4g24680	qPCR
AT4G29190.1_F	AATGGAGCGTGTCGTTGAGTCG	At4g29190	qPCR
AT4G29190.1_R	CTTGTGCAGTTTCTCGCGCATC	At4g29190	qPCR
AT5G02500.1_F	TTGGCTGAGGCTGATGAGTTCG	At5g02500	qPCR
AT5G02500.1_R	GCAATGATTGGGTTGCAGATGCTC	At5g02500	qPCR
AT3G09390.1_F	TGCACCGGCGATGAAGAATCAG	At3g09390	qPCR
AT3G09390.1_R	CACTTGCAAGCATCGTTCTCAGC	At3g09390	qPCR
F-40S18_ex1	GGTATTGGTAGGCGATTGGCTAAC	At4g09800	qPCR
R-40S18_ex2	TCATCTCTCAGCTTCATGTCAAGA	At4g09800	qPCR
F-60SL2_ex1	CTGAGGGAGCTGTTATCTGTAACG	At3g51190	qPCR
R-60SL2_ex2	TGTGGTATGCATTTCCAGCCTTG	At3g51190	qPCR
F-P1_ex2	AAAGCGGCTGGTGTTGAGATTG	At4g00810	qPCR
R-P1_ex3	CTAATCGAACAAGCCGAAACCAAG	At4g00810	qPCR
F-P40_ex1	ATGGCGACTAATGGATCTGCTAG	At1g72370	qPCR
R-P40_ex2	GCAACAATAACTCTAGCAGCCATC	At1g72370	qPCR
F-SUI1-1_ex1	GAAGTTCAAGTCCCCACTGCCTTT	At1g54290	qPCR
R-SUI1-1_ex2	ATTCAGAGTCCTGGACGACGGT	At1g54290	qPCR
F-C50SL28_ex1	ATGACGACAATGGCGACACAAG	At2g33450	qPCR
R- C50SL28_ex2	TGCTCTGTTTGCTTTCTTCCCAG	At2g33450	qPCR
F-EF1A-1_ex1	CTTGCTTTCACCCTTGGTGTCAA	At1g07940	qPCR
R- EF1A-1_ex2	TTGTCTGACGGCCTCTTGGG	At1g07940	qPCR
F- C30SS17	ATGATAACGTCGTCCCTAACCTCA	At1g79850	qPCR
R- C30SS17_ex1	TCACGCGCCTCTTGTACTTG	At1g79850	qPCR
AT1G23290.1_F	TTGCCCAATCGTGAACCTGGAC	At1g23290	qPCR
AT1G23290.1_R	CTTGCTCGATTTCGCCTTCACG	At1g23290	qPCR
AT3G56340.1_F	CAGGTGTTCCAACTGTGGAAAGTG	At3g56340	qPCR
AT3G56340.1_R	AGCTTTGGGAGAGTGTAACCTTCG	At3g56340	qPCR
AT3G04840.1_F	ACCTTGGCAAGCTCATGGATGTTC	At3g04840	qPCR
AT3G04840.1_R	ATCAGCCGGCCTGTCTACCTTAAC	At3g04840	qPCR
AT3G60770.1_F	AGTGAGAGGACGATCACTTCGC	At3g60770	qPCR
AT3G60770.1_R	AGCAGATGCCGAGATACCCTTACC	At3g60770	qPCR
AT3G25520.1_F	AAGGGTGCTTTGGATGGTGGTC	At3g25520	qPCR
AT3G25520.1_R	GTTGCTTGTTCTCCTTGTGGAACC	At3g25520	qPCR
AT3G47370.2_F	TTGGTCCGTGGAGCTAAGGATAAG	At3g47370	qPCR
AT3G47370.2_R	GTCCCAAGTATTGGTACCTTCACC	At3g47370	qPCR
AT5G39740.1_F	GCTGGTGACATTGTTAAAGCTTCG	At5g39740	qPCR
AT5G39740.1_R	AAAGAAGGCCAGTACAGTAAGCTG	At5g39740	qPCR
AT3G49010.1_F	AGTACAACATGAAGGTCAGAACCG	At3g49010	qPCR
AT3G49010.1_R	TCTTTGGGATACCAGCAGCCTTG	At3g49010	qPCR
F-CDC6b_ex1	AATCTCATCTACCAAGTTCTGTTCCC	At1g07270	qPCR
R-CDC6b_ex3	TAAACTCCCAGCCTTTTGCTGATC	At1g07270	qPCR
q-AtPCNA1_F-100	GGGTTCTCACTCCAAGCTATG	At1g07370	qPCR
q-AtPCNA1_R-195	ATTCCTGTCGCATCTGTAGTG	At1g07370	qPCR
q-AtMCM2_F-809	TTGCAATCTGGCTTGCGGAT	At1g44900	qPCR	Shultz et al., 2009.
q-AtMCM2_R-1050	TTGCTGCAGCTGAGGAAAGA	At1g44900	qPCR	Shultz et al., 2009.
q-AtMCM3_F-1164	GGTCCTCGCTGATAAAGGTATCGTG	At5g46280	qPCR	Shultz et al., 2009.
q-AtMCM3_R-1547	TCTTCTCTCGCGTAAGGCAAGCTC	At5g46280	qPCR	Shultz et al., 2009.
q-AtMCM4_F-1999	AGCTATGCCCGCAAGAACAT	At2g16440	qPCR	Shultz et al., 2009.
q-AtMCM4_R-2261	TCCGTTGCTGATTGCTGCAT	At2g16440	qPCR	Shultz et al., 2009.
q-AtMCM5_F-1730	TGCAGCGGAAATATGTCACAATCAG	At2g07690	qPCR	Shultz et al., 2009.
q-AtMCM5_R-2046	TAATCGAGCTCCGATCCCCATTCTT	At2g07690	qPCR	Shultz et al., 2009.
q-AtMCM6_F-1640	TTGCCCATCATATTGTGCGAGTTCA	At5g44635	qPCR	Shultz et al., 2009.
q-AtMCM6_R-2035	TGTCGTCCATGTTGTCACCATTAGC	At5g44635	qPCR	Shultz et al., 2009.
q-AtMCM7_F-1513	GCCCTTCTTTCAAGATTCGATCTGC	At4g02060	qPCR	Shultz et al., 2009.
q-AtMCM7_R-1759	CTTCTTGCCTGATGCTGGAATAAGC	At4g02060	qPCR	Shultz et al., 2009.
q-AtHyaBP_F-424	CGTCACAGTAGAACAGCGTAC	At4g17520	qPCR
q-AtHyaBP_R-590	TCAGTTGCTTCACCTTCACC	At4g17520	qPCR
q-AtNAP1;2_F-2	TGAGCAACGACAAGGACAG	At2g19480	qPCR
q-AtNAP1;2_R-171	AAACTCGACACGCTTCCTG	At2g19480	qPCR
AT5G14790.1_F	TAAGGCCGGCGATTTCTGTGAG	At5g14790	qPCR
AT5G14790.1_R	ACTGGCCATACGTGAACTTACCG	At5g14790	qPCR
AT3G54230.2_F	CACTCATGTTTCACGAGGATTTGC	At3g54230	qPCR
AT3G54230.2_R	TGCCTTAGTAGCATCCTCAACCG	At3g54230	qPCR
References
Fojtová M, Peška V, Dobšáková Z, Mozgová I, Fajkus J, Sýkorová E. Molecular analysis of T-DNA insertion mutants identified putative regulatory elements in the AtTERT gene. J Exp Bot. 2011;62(15):5531-45
Shultz RW, Lee TJ, Allen GC, Thompson WF, Hanley-Bowdoin L. Dynamic Localization of the DNA Replication Proteins MCM5 and MCM7 in Plants. Plant Physiol 2009;150:658–669
