# Supplementary material for: cDNA Library Screening Identifies Protein Interactors Potentially Involved in Non-Telomeric Roles of Arabidopsis Telomerase
Source: Front Plant Sci. 2015 Nov 12;6:985. doi: 10.3389/fpls.2015.00985 (PMC4641898; doi:10.3389/fpls.2015.00985)
Supplement: Supplementary file 2 [file Table_2.XLSX]

## Sheet: List1
Dokládal et al. 2015, Frontiers in Plant Science
Table S2. Unpaired t test results - two-tailed P value (Supplementary data for Figure 3)
Graph at Figure 3a. Relative At5g10350 transcript levels in wild-type tissues calculated relative to 7-day-old seedlings (Col-0)
tissue	p value
old leaf	0.0001	***
young leaf	0.0001	***
callus 17 months	0.0101	*
shoots 7 days	0.0452	*
roots 7 days	0.0001	***
root tips 7 days	0.0001	***
buds	0.0001	***
	N=3
uninucleate microspores	0.0041	**
early bicellular pollen	0.0023	**
late bicellular pollen	0.0046	**
immature tricellular pollen	0.0001	***
mature pollen grain	0.0415	*
	N=2
Graph at Figure 3c. Relative transcripts levels in rrm mutants calculated relative to wild-type Col-0
	rrm-1		rrm-2
	p value		p value
RRM seedlings	0.0001	***	0.0001	***
TERT seedlings	0.0005	**	0.0152	*
	N=3		N=3
RRM	0.0001	***	0.0006	**
G2P	0.0002	**	0.0001	***
OZF2	0.0269	*	0.7369	ns
MOS1	0.4978	ns	0.843	ns
HSC70-1	0.0257	*	0.5034	ns
MT2A	0.0005	**	0.0297	*
	N=3		N=3
